# Supplementary material for: DKK3, Downregulated in Invasive Epithelial Ovarian Cancer, Is Associated with Chemoresistance and Enhanced Paclitaxel Susceptibility via Inhibition of the β-Catenin-P-Glycoprotein Signaling Pathway
Source: Cancers (Basel). 2022 Feb 12;14(4):924. doi: 10.3390/cancers14040924 (PMC8870560; doi:10.3390/cancers14040924)
Supplement: Supplementary file 1 [file cancers-14-00924-s001.zip]

Archive with 1 entries (1 files):
- cancers-1552743-supplementary.pdf
